# Supplementary material for: Single Amino Acid Substitutions in the Cucumber Mosaic Virus 1a Protein Induce Necrotic Cell Death in Virus-Inoculated Leaves without Affecting Virus Multiplication
Source: Viruses. 2020 Jan 13;12(1):91. doi: 10.3390/v12010091 (PMC7019621; doi:10.3390/v12010091)
Supplement: Supplementary file 1 [file viruses-12-00091-s001.zip]

Archive with 2 entries (2 files):
- Tian et al. Figure S1-S10.pdf
- Tian et al. Table S1-S13.xlsx
