# Supplementary material for: Single Amino Acid Substitutions in the Cucumber Mosaic Virus 1a Protein Induce Necrotic Cell Death in Virus-Inoculated Leaves without Affecting Virus Multiplication
Source: Viruses. 2020 Jan 13;12(1):91. doi: 10.3390/v12010091 (PMC7019621; doi:10.3390/v12010091)
Supplement: Supplementary file 1 [file viruses-12-00091-s001.zip › Tian et al. Table S1-S13.xlsx]

## Sheet: Tian et al.Viruses.Table S1
Table S1. Induction of cell death in CMV(HYY)-inoculated leaves of 94 ecotypes of Arabidopsis thaliana.
SASSC2) number	Ecotype	Cell Death / Viral coat protein1)			SASSC2) number	Ecotype	Cell Death / Viral coat protein1)			SASSC2) number	Ecotype	Cell Death / Viral coat protein1)
		Inoculated leaves	Non-inoculated upper leaves				Inoculated leaves	Non-inoculated upper leaves				Inoculated leaves	Non-inoculated upper leaves
JA003	Ak-1	+ / +	- / +		JA112	Ita-0	+ / +	- / +		JA215	Sg-2	+ / +	- / +
JA007	Ang-1	+ / +	- / +		JA115	Jm-0	+ / +	- / +		JA224	Stw-0	- / +	- / +
JA008	Ba-1	+ / +	- / +		JA117	Kä-0	+ / +	- / +		JA230	Ts-1	+ / +	- / +
JA009	Bay-0	+ / +	- / +		JA119	Kas-1	+ / +	- / +		JA234	Ts-6	+ / +	- / +
JA013	Bl-1	+ / +	- / +		JA123	Kl-0	+ / +	- / +		JA236	Tsu-0	+ / +	- / +
JA014	Bla-1	+ / +	- / +		JA126	Ko-3	+ / +	- / +		JA237	Tu-1	+ / +	- / +
JA021	Br-0	+ / +	- / +		JA131	La-1	+ / +	- / +		JA239	Ty-0	+ / +	- / +
JA022	Bs-1	+ / +	- / +		JA132	Lan-0	+ / +	- / +		JA243	Van-0	+ / +	- / +
JA025	Bu-0	+ / +	- / +		JA134	Le-0	+ / +	- / +		JA247	Wc-2	+ / +	- / +
JA029	Bu-5	+ / +	- / +		JA137	Li-3-3	+ / +	- / +		JA248	Wil-1	+ / +	- / +
JA040	Bu-22	+ / +	- / +		JA145	Lu-1	+ / +	- / +		JA254	Wt-2	+ / +	- / +
JA043	Bu-25	+ / +	- / +		JA147	Ma-0	+ / +	- / +		JA259	X-0	+ / +	- / +
JA048	Cal-0	+ / +	- / +		JA150	Me-0	+ / +	- / +		JA263	Ze-0	+ / +	- / +
JA049	Can-0	+ / +	- / +		JA156	Mrk-0	+ / +	- / +		JA264	Zü-0	+ / +	- / +
JA051	Cha-0	+ / +	- / +		JA158	Mt-0	- / +	- / +		JA269	Be-1	+ / +	- / +
JA056	Cl-0	+ / +	- / +		JA161	Na-1	+ / +	- / +		JA286	Co-2	+ / +	- / +
JA058	Col-0	+ / +	- / +		JA165	No-0	+ / +	- / +		JA308	Gr-6	+ / +	- / +
JA059	Ct-1	+ / +	- / +		JA167	Nok-1	+ / +	- / +		JA320	Ko-2	+ / +	- / +
JA060	Cvi-0	+ / +	- / +		JA172	Nw-0	+ / +	- / +		JA324	Li-5-3	+ / +	- / +
JA062	Db-0	+ / +	- / +		JA174	Ob-1	+ / +	- / +		JA352	Van-1	+ / +	- / +
JA066	Do-0	+ / +	- / +		JA179	Öst-0	+ / +	- / +		JW101	Shokei	+ / +	- / +
JA075	Er-0	+ / +	- / +		JA180	Ove-0	+ / +	- / +		JW106	Pak-2	+ / +	- / +
JA076	Es-0	+ / +	- / +		JA182	Pa-1	+ / +	- / +		JW117	ES	+ / +	- / +
JA078	Est-0	+ / +	- / +		JA185	Per-2	+ / +	- / +		JW120	TKS	+ / +	- / +
JA088	Gd-1	+ / +	- / +		JA193	Pr-0	+ / +	- / +		JW121	IK	+ / +	- / +
JA089	Ge-0	+ / +	- / +		JA195	Ra-0	+ / +	- / +		JW124	AK	+ / +	- / +
JA096	Gre-0	+ / +	- / +		JA197	Rd-0	+ / +	- / +		JW128	Sap-0	+ / +	- / +
JA097	Gű-0	+ / +	- / +		JA198	Ri-0	+ / +	- / +		JW129	Sap-1	+ / +	- / +
JA098	Gy-0	+ / +	- / +		JA202	Rsch-4	+ / +	- / +		JW138	Kyoto-2	+ / +	- / +
JA099	Ha-0	+ / +	- / +		JA203	Ru-0	+ / +	- / +		JW142	WS	+ / +	- / +
JA110	In-0	+ / +	- / +		JA208	Se-0	+ / +	- / +
JA111	Is-0	+ / +	- / +		JA213	Sf-2	+ / +	- / +
1) +/+, development of necrotic cell death and detection of viral coat protein in virus-inoculated leaves or non-inoculated upper leaves of each ecotype.
2) SASSC (Sendai Arabidopsis Seed Stock Center) number could be used for quick search in SASSC database (https://sassc.epd.brc.riken.jp).

## Sheet: Tian et al.Viruses.Table S2
Table S2. Primer list for in vitro transcribed cDNA to RNA1, RNA2 and RNA3 of CMV(H) in this study.
Primer name	Primer sequence (5'-3')1)
CMV.RNA1-5'.F	GGCCAGTGCCAAGCTTTAATACGACTCACTATAGTTTTATTTACAAGAGCGTACGGTTCAATYC
CMV.RNA1-3'.R	ACCGCGGTGGCGGCCGCTGGTCTCCTTTTGGARGCCCCCACGA
CMV.RNA2-5'.F	GCCAGCTCTAGAGGATCCAATTAATACGACTCACTATAGTTATTTACAAGAGCGTACGGTTCAACCC
CMV.RNA2-3'.R	ACCGCGGTGGCGGCCGCTGGTCTCCTTTTGGAGGCCCCACGA
CMV.RNA3-5'.F	GCCAGCTCTAGAGGATCCAATTAATACGACTCACTATAGTAATCTAACCACCTGTGTGTGTGTGTGT
CMV.RNA3-3'.R	ACCGCGGTGGCGGCCGCTGGTCTCCTTTTGGAGGCCCCCACGA
1) The T7 RNA promoter sequence is highlighted in bold font; underlined sequences are restriction sites of HindIII, BamHI and NotI.

## Sheet: Tian et al.Viruses.Table S3
Table S3. Primer list for construction of chimeric cDNA to CMV RNA1 in this study.
Transcription vector for RNA1	First RT-PCR							Second PCR
	First RT-PCR product	Template RNA	Name of forward primer	Sequence of forward primer (5'-3')1)	Name of reverse primer	Sequence of reverse primer (5'-3')2)		Template DNA	Name of forward primer	Sequence of forward primer (5'-3')1)	Name of reverse primer	Sequence of reverse primer (5'-3')2)
HY	H1-NON-HEL	CMV(Ho) RNA1	CMV RNA1-5`.FOR	GGCCAGTGCCAAGCTTTAATACGACTCACTATAGTTTTATTTACAAGAGCGTACGGTTCAATYC	CMV-Ho7.2c-NO-HEL.REV	CTATTGACAATGAAAAGCTCTCCATCAGACT		H1-NON-HEL and Y1-HEL	CMV RNA1-5`.FOR	GGCCAGTGCCAAGCTTTAATACGACTCACTATAGTTTTATTTACAAGAGCGTACGGTTCAATYC	CMV RNA1-3`.REV	ACCGCGGTGGCGGCCGCTGGTCTCCTTTTGGARGCCCCCACGA
	Y1-HEL	CMV(Y) RNA1	CMV-Y-HEL.FOR	CTATTGACAATGTAAAGCTCTCCATCAGACT	CMV RNA1-3`.REV	ACCGCGGTGGCGGCCGCTGGTCTCCTTTTGGARGCCCCCACGA
YH	Y1-NON-HEL	CMV(Y) RNA1	CMV RNA1-5`.FOR	GGCCAGTGCCAAGCTTTAATACGACTCACTATAGTTTTATTTACAAGAGCGTACGGTTCAATYC	CMV-Y-NO-HEL.REV	CTATTGACAATGTAAAGCTCTCCATCAGACT		Y1-NON-HEL and H1-HEL	CMV RNA1-5`.FOR	GGCCAGTGCCAAGCTTTAATACGACTCACTATAGTTTTATTTACAAGAGCGTACGGTTCAATYC	CMV RNA1-3`.REV	ACCGCGGTGGCGGCCGCTGGTCTCCTTTTGGARGCCCCCACGA
	H1-HEL	CMV(Ho) RNA1	CMV-Ho7.2c-HEL.FOR	TTACATTGTCAATAGTGAGTGTGTGATATGCA	CMV RNA1-3`.REV	ACCGCGGTGGCGGCCGCTGGTCTCCTTTTGGARGCCCCCACGA
Y-H/343	Frag3	CMV(Ho) RNA1	CMV RNA1-5`.FOR	GGCCAGTGCCAAGCTTTAATACGACTCACTATAGTTTTATTTACAAGAGCGTACGGTTCAATYC	Frag3-RNA1(1134-1101).REV	TTTAGACCAACATAGTCTTTAATAGAGGGGAACC		Frag3 and Frag4	CMV RNA1-5`.FOR	GGCCAGTGCCAAGCTTTAATACGACTCACTATAGTTTTATTTACAAGAGCGTACGGTTCAATYC	CMV RNA1-3`.REV	ACCGCGGTGGCGGCCGCTGGTCTCCTTTTGGARGCCCCCACGA
	Frag4	CMV(Y) RNA1	Frag4-RNA1(1120-1145).FOR	CTATGTTGGTCTAAAGATTCCCGCGT	CMV RNA1-3`.REV	ACCGCGGTGGCGGCCGCTGGTCTCCTTTTGGARGCCCCCACGA
Y-H/344~682	Frag10	CMV(Y) RNA1	CMV RNA1-5`.FOR	GGCCAGTGCCAAGCTTTAATACGACTCACTATAGTTTTATTTACAAGAGCGTACGGTTCAATYC	Frag3-RNA1(1134-1101).REV	TTTAGACCAACATAGTCTTTAATAGAGGGGAACC		Frag10 and Frag6	CMV RNA1-5`.FOR	GGCCAGTGCCAAGCTTTAATACGACTCACTATAGTTTTATTTACAAGAGCGTACGGTTCAATYC	CMV RNA1-3`.REV	ACCGCGGTGGCGGCCGCTGGTCTCCTTTTGGARGCCCCCACGA
	Frag6	CMV(HY) RNA1	Frag4-RNA1(1120-1145).FOR	CTATGTTGGTCTAAAGATTCCCGCGT	CMV RNA1-3`.REV	ACCGCGGTGGCGGCCGCTGGTCTCCTTTTGGARGCCCCCACGA
Y-H/71	FragH(a)	CMV(Ho) RNA1	CMV RNA1-5`.FOR	GGCCAGTGCCAAGCTTTAATACGACTCACTATAGTTTTATTTACAAGAGCGTACGGTTCAATYC	Frag-A.REV	GTTTCACACAAGCGGAGGGC		FragH(a), FragY(b) and FragYY(c)	CMV RNA1-5`.FOR	GGCCAGTGCCAAGCTTTAATACGACTCACTATAGTTTTATTTACAAGAGCGTACGGTTCAATYC	CMV RNA1-3`.REV	ACCGCGGTGGCGGCCGCTGGTCTCCTTTTGGARGCCCCCACGA
	FragY(b)	CMV(Y) RNA1	Frag-B.FOR	CCGCTTGTGTGAAACTCTCGA	Frag-B.REV	CTCCCAATCATGAACATAAGACATAGTAGA
	FragYY(c)	CMV(Y) RNA1	Frag-C.FOR	GTTCATGATTGGGAGAATATAAAATCTTTTCT	CMV RNA1-3`.REV	ACCGCGGTGGCGGCCGCTGGTCTCCTTTTGGARGCCCCCACGA
Y-H/72~343	FragY(a)	CMV(Y) RNA1	CMV RNA1-5`.FOR	GGCCAGTGCCAAGCTTTAATACGACTCACTATAGTTTTATTTACAAGAGCGTACGGTTCAATYC	Frag-A.REV	GTTTCACACAAGCGGAGGGC		FragY(a), FragH(b) and FragHY(c)	CMV RNA1-5`.FOR	GGCCAGTGCCAAGCTTTAATACGACTCACTATAGTTTTATTTACAAGAGCGTACGGTTCAATYC	CMV RNA1-3`.REV	ACCGCGGTGGCGGCCGCTGGTCTCCTTTTGGARGCCCCCACGA
	FragH(b)	CMV(Ho) RNA1	Frag-B.FOR	CCGCTTGTGTGAAACTCTCGA	Frag-B.REV	CTCCCAATCATGAACATAAGACATAGTAGA
	FragHY(c)	CMV(F94)	Frag-C.FOR	GTTCATGATTGGGAGAATATAAAATCTTTTCT	CMV RNA1-3`.REV	ACCGCGGTGGCGGCCGCTGGTCTCCTTTTGGARGCCCCCACGA
Y-H/290	FragH(a)	CMV(Ho) RNA1	CMV RNA1-5`.FOR	GGCCAGTGCCAAGCTTTAATACGACTCACTATAGTTTTATTTACAAGAGCGTACGGTTCAATYC	Frag-A.REV	GTTTCACACAAGCGGAGGGC		FragH(a), FragH(b) and FragYY(c)	CMV RNA1-5`.FOR	GGCCAGTGCCAAGCTTTAATACGACTCACTATAGTTTTATTTACAAGAGCGTACGGTTCAATYC	CMV RNA1-3`.REV	ACCGCGGTGGCGGCCGCTGGTCTCCTTTTGGARGCCCCCACGA
	FragH(b)	CMV(Ho) RNA1	Frag-B.FOR	CCGCTTGTGTGAAACTCTCGA	Frag-B.REV	CTCCCAATCATGAACATAAGACATAGTAGA
	FragYY(c)	CMV(Y) RNA1	Frag-C.FOR	GTTCATGATTGGGAGAATATAAAATCTTTTCT	CMV RNA1-3`.REV	ACCGCGGTGGCGGCCGCTGGTCTCCTTTTGGARGCCCCCACGA
Y-H/72~290	FragY(a)	CMV(Y) RNA1	CMV RNA1-5`.FOR	GGCCAGTGCCAAGCTTTAATACGACTCACTATAGTTTTATTTACAAGAGCGTACGGTTCAATYC	Frag-A.REV	GTTTCACACAAGCGGAGGGC		FragY(a), FragH(b) and FragYY(c)	CMV RNA1-5`.FOR	GGCCAGTGCCAAGCTTTAATACGACTCACTATAGTTTTATTTACAAGAGCGTACGGTTCAATYC	CMV RNA1-3`.REV	ACCGCGGTGGCGGCCGCTGGTCTCCTTTTGGARGCCCCCACGA
	FragH(b)	CMV(Ho) RNA1	Frag-B.FOR	CCGCTTGTGTGAAACTCTCGA	Frag-B.REV	CTCCCAATCATGAACATAAGACATAGTAGA
	FragYY(c)	CMV(Y) RNA1	Frag-C.FOR	GTTCATGATTGGGAGAATATAAAATCTTTTCT	CMV RNA1-3`.REV	ACCGCGGTGGCGGCCGCTGGTCTCCTTTTGGARGCCCCCACGA
Y-H/71+291~343	FragH(a)	CMV(Ho) RNA1	CMV RNA1-5`.FOR	GGCCAGTGCCAAGCTTTAATACGACTCACTATAGTTTTATTTACAAGAGCGTACGGTTCAATYC	Frag-A.REV	GTTTCACACAAGCGGAGGGC		FragH(a), FragY(b) and FragHY(c)	CMV RNA1-5`.FOR	GGCCAGTGCCAAGCTTTAATACGACTCACTATAGTTTTATTTACAAGAGCGTACGGTTCAATYC	CMV RNA1-3`.REV	ACCGCGGTGGCGGCCGCTGGTCTCCTTTTGGARGCCCCCACGA
	FragY(b)	CMV(Y) RNA1	Frag-B.FOR	CCGCTTGTGTGAAACTCTCGA	Frag-B.REV	CTCCCAATCATGAACATAAGACATAGTAGA
	FragHY(c)	CMV(H-MV) RNA1	Frag-C.FOR	GTTCATGATTGGGAGAATATAAAATCTTTTCT	CMV RNA1-3`.REV	ACCGCGGTGGCGGCCGCTGGTCTCCTTTTGGARGCCCCCACGA
Y-H/291~343	FragY(a)	CMV(Y) RNA1	CMV RNA1-5`.FOR	GGCCAGTGCCAAGCTTTAATACGACTCACTATAGTTTTATTTACAAGAGCGTACGGTTCAATYC	Frag-A.REV	GTTTCACACAAGCGGAGGGC		FragY(a), FragY(b) and FragHY(c)	CMV RNA1-5`.FOR	GGCCAGTGCCAAGCTTTAATACGACTCACTATAGTTTTATTTACAAGAGCGTACGGTTCAATYC	CMV RNA1-3`.REV	ACCGCGGTGGCGGCCGCTGGTCTCCTTTTGGARGCCCCCACGA
	FragY(b)	CMV(Y) RNA1	Frag-B.FOR	CCGCTTGTGTGAAACTCTCGA	Frag-B.REV	CTCCCAATCATGAACATAAGACATAGTAGA
	FragHY(c)	CMV(H-MV) RNA1	Frag-C.FOR	GTTCATGATTGGGAGAATATAAAATCTTTTCT	CMV RNA1-3`.REV	ACCGCGGTGGCGGCCGCTGGTCTCCTTTTGGARGCCCCCACGA
1) T7 RNA promoter sequence is indicated by bold font and restriction sites of HindIII are underlined.
2) Restriction sites of NotI are underlined.

## Sheet: Tian et al.Viruses.Table S4
Table S4. Primer list for nucleotide substitution in cDNA to CMV RNA1 in this study.
Transcription vector for RNA1	Plasmid DNA template	Name of forward primer	Sequence of forward primer (5'-3')1)	Name of reverse primer	Sequence of reverse primer (5'-3')1)
T29A	pCY1-T7	CMV-Y[29'T-A].FOR	CGCCCTCGTTGATAAGGCAGCTCATGAGCAGCT	CMV-Y[29'T-A].REV	AGCTGCTCATGAGCTGCCTTATCAACGAGGGCG
I49V	pCY1-T7	CMV-Y[49'I-V].FOR	GGGGCCGTAAGGTCTACGTTCGAAACGTTTTGGGTGT	CMV-Y[49'I-V].REV	ACACCCAAAACGTTTCGAACGTAGACCTTACGGCCCC
G54S	pCY1-T7	CMV-Y[54'G-S].FOR	ACATCCGAAACGTTTTGAGCGTAAAGGATTCCGAGGT	CMV-Y[54'G-S].REV	ACCTCGGAATCCTTTACGCTCAAAACGTTTCGGATGT
R298Q	pCY1-T7	CMV-Y[298'R-Q].FOR	ACCAGACTTATTCGTACCAAGGGATGACTTACGGTAT	CMV-Y[298.R-Q].REV	ATACCGTAAGTCATCCCTTGGTACGAATAAGTCTGGT
G299R	pCY1-T7	CMV-Y[299'G-R].FOR	CAGACTTATTCGTACCGAAGGATGACTTACGGTATAG	CMV-Y[299'G-R].REV	CTATACCGTAAGTCATCCTTCGGTACGAATAAGTCTG
H310N	pCY1-T7	CMV-Y[310'H-N].FOR	AGAACGCTGCGTTATTAATGCTGGTATCATGACGT	CMV-Y[310'H-N].REV	ACGTCATGATACCAGCATTAATAACGCAGCGTTCT
1) Substituded nucleotide in bold font.

## Sheet: Tian et al.Viruses.Table S5
Table S5. The 149 up-regulated genes in CMV(Y)-inoculated Col::RCY1 leaves showing HR cell death.
Class	Gene ID	log2FC.HR-cell death	padj.HR-cell death	log2FC.Necrotic cell death	padj.Necrotic cell death	Description	Biological.Process..GO.
ClassI	AT1G30420	2.20201	3.15e-10	1.48663	0.0360263	multidrug resistance-associated protein 12(ABCC11)	GO:0055085 transmembrane transport;GO:0006810 transport;GO:0051234 establishment of localization
ClassI	AT4G37640	2.03992	2.87e-20	1.27991	0.00495152	calcium ATPase 2(ACA2)	GO:0070588 calcium ion transmembrane transport;GO:0006816 calcium ion transport;GO:0070838 divalent metal ion transport
ClassI	AT1G09932	4.92624	0.00188257	1.87539	0.0376087	Phosphoglycerate mutase family protein	GO:0008150 biological_process
ClassI	AT1G22410	2.42484	4.84e-23	1.70901	0.000143644	Class-II DAHP synthetase family protein	GO:0009423 chorismate biosynthetic process;GO:0046417 chorismate metabolic process;GO:0009073 aromatic amino acid family biosynthetic process
ClassI	AT1G35710	2.2246	1.22e-28	1.58165	0.00894929	kinase family with leucine-rich repeat domain-containing protein	GO:0006468 protein phosphorylation;GO:0016310 phosphorylation;GO:0006796 phosphate-containing compound metabolic process
ClassI	AT1G60730	3.05153	4.67e-16	1.8204	0.032596	NAD(P)-linked oxidoreductase superfamily protein	GO:0055114 oxidation-reduction process;GO:0008152 metabolic process;GO:0008150 biological_process
ClassI	AT1G66880	2.7628	2.58e-25	1.71523	0.0067893	Protein kinase superfamily protein
ClassI	AT1G74360	3.29244	4.84e-14	1.77403	0.0481627	Leucine-rich repeat protein kinase family protein	GO:0002215 defense response to nematode;GO:0009825 multidimensional cell growth;GO:0009845 seed germination
ClassI	AT2G39210	2.39231	3.59e-19	1.61922	0.0277756	Major facilitator superfamily protein	GO:0002239 response to oomycetes;GO:0051707 response to other organism;GO:0043207 response to external biotic stimulus
ClassI	AT2G44290	2.53998	6.03e-15	1.77274	0.00617969	Bifunctional inhibitor/lipid-transfer protein/seed storage 2S albumin superfamily protein	GO:0006869 lipid transport;GO:0010876 lipid localization;GO:0071702 organic substance transport
ClassI	AT3G28540	3.37227	4.71e-16	1.75661	0.0244238	P-loop containing nucleoside triphosphate hydrolases superfamily protein
ClassI	AT4G39830	4.84382	1.03e-15	1.62764	0.0354076	Cupredoxin superfamily protein	GO:1900367 positive regulation of defense response to insect;GO:2000068 regulation of defense response to insect;GO:0002213 defense response to insect
ClassI	AT5G63680	2.22485	3.65e-13	1.40072	0.0408488	Pyruvate kinase family protein	GO:0006096 glycolytic process;GO:0006757 ATP generation from ADP;GO:0006754 ATP biosynthetic process
ClassI	AT3G13790	2.73834	1.28e-29	1.65096	0.0250717	Glycosyl hydrolases family 32 protein(ATBFRUCT1)	GO:0080167 response to karrikin;GO:0050832 defense response to fungus;GO:0009620 response to fungus
ClassI	AT2G30490	2.28449	2.49e-22	1.49911	0.00995467	cinnamate-4-hydroxylase(C4H)	GO:0006744 ubiquinone biosynthetic process;GO:0009808 lignin metabolic process;GO:0009699 phenylpropanoid biosynthetic process
ClassI	AT1G76040	2.69316	3.89e-16	1.5986	0.00604539	calcium-dependent protein kinase 29(CPK29)	GO:0009738 abscisic acid-activated signaling pathway;GO:0071215 cellular response to abscisic acid stimulus;GO:0009737 response to abscisic acid
ClassI	AT1G08450	3.63645	2.73e-88	1.89915	0.000144938	calreticulin 3(CRT3)	GO:0010204 defense response signaling pathway, resistance gene-independent;GO:0046283 anthocyanin-containing compound metabolic process;GO:0009626 plant-type hypersensitive response
ClassI	AT3G26210	2.84951	5.17e-18	1.90955	0.0331589	cytochrome P450, family 71, subfamily B, polypeptide 23(CYP71B23)	GO:0055114 oxidation-reduction process;GO:0008152 metabolic process;GO:0008150 biological_process
ClassI	AT5G24530	3.96196	4.14e-72	1.53986	0.0156808	2-oxoglutarate (2OG) and Fe(II)-dependent oxygenase superfamily protein(DMR6)	GO:0002229 defense response to oomycetes;GO:0010150 leaf senescence;GO:0009813 flavonoid biosynthetic process
ClassI	AT1G74710	3.70642	3.34e-18	1.97938	0.00325725	ADC synthase superfamily protein(EDS16)	GO:0042372 phylloquinone biosynthetic process;GO:0009697 salicylic acid biosynthetic process;GO:0060866 leaf abscission
ClassI	AT3G50480	2.81291	6.11e-37	1.36732	0.0450335	homolog of RPW8 4(HR4)	GO:0009609 response to symbiotic bacterium;GO:0009610 response to symbiotic fungus;GO:0009608 response to symbiont
ClassI	AT5G54160	2.63084	2.43e-22	1.47442	0.00317694	O-methyltransferase 1(OMT1)	GO:0030187 melatonin biosynthetic process;GO:0051555 flavonol biosynthetic process;GO:0030186 melatonin metabolic process
ClassI	AT3G52430	4.03773	3.64e-34	1.62844	0.0146119	alpha/beta-Hydrolases superfamily protein(PAD4)	GO:1901183 positive regulation of camalexin biosynthetic process;GO:1901182 regulation of camalexin biosynthetic process;GO:0052322 positive regulation of phytoalexin biosynthetic process
ClassI	AT2G37040	2.33322	1.21e-19	1.45648	0.00535587	PHE ammonia lyase 1(PAL1)	GO:0046244 salicylic acid catabolic process;GO:0009800 cinnamic acid biosynthetic process;GO:0006559 L-phenylalanine catabolic process
ClassI	AT2G31865	3.06667	0.000329676	1.5427	0.0463658	poly(ADP-ribose) glycohydrolase 2(PARG2)	GO:1990966 ATP generation from poly-ADP-D-ribose;GO:0006282 regulation of DNA repair;GO:0009225 nucleotide-sugar metabolic process
ClassI	AT3G54960	2.09985	3.61e-09	1.69301	0.0067893	PDI-like 1-3(PDIL1-3)	GO:0045454 cell redox homeostasis;GO:0034976 response to endoplasmic reticulum stress;GO:0006457 protein folding
ClassI	AT5G53370	2.05313	1.42e-18	1.89875	0.0034427	pectin methylesterase PCR fragment F(PMEPCRF)	GO:0045490 pectin catabolic process;GO:0045488 pectin metabolic process;GO:0042545 cell wall modification
ClassI	AT4G02380	3.71284	0.000436087	1.39618	0.0403009	senescence-associated gene 21(SAG21)	GO:0042631 cellular response to water deprivation;GO:0009646 response to absence of light;GO:0009625 response to insect
ClassI	AT2G30140	2.15806	1.1e-08	1.96841	0.0164711	UDP-Glycosyltransferase superfamily protein(UGT87A2)	GO:0009909 regulation of flower development;GO:0009908 flower development;GO:0048831 regulation of shoot system development
ClassI	AT1G33560	2.26255	2.4e-08	0.763872	0.485239	Disease resistance protein (CC-NBS-LRR class) family(ADR1)	GO:0009626 plant-type hypersensitive response;GO:0034050 host programmed cell death induced by symbiont;GO:0080167 response to karrikin
ClassI	AT5G20960	3.05479	0.00309329	1.41669	0.212441	aldehyde oxidase 1(AO1)	GO:0009688 abscisic acid biosynthetic process;GO:0009687 abscisic acid metabolic process;GO:0016106 sesquiterpenoid biosynthetic process
ClassI	AT3G25780	2.13943	7.09e-05	0.872495	0.254132	allene oxide cyclase 3(AOC3)	GO:0009695 jasmonic acid biosynthetic process;GO:0009694 jasmonic acid metabolic process;GO:0042446 hormone biosynthetic process
ClassI	AT1G25220	2.28841	2.08e-09	1.53757	0.0655014	anthranilate synthase beta subunit 1(ASB1)	GO:0010600 regulation of auxin biosynthetic process;GO:0010311 lateral root formation;GO:0000162 tryptophan biosynthetic process
ClassI	AT1G10340	3.02743	1.51e-25	0.568904	0.619191	Ankyrin repeat family protein	GO:0008150 biological_process
ClassI	AT1G13340	3.34531	0.000208691	1.52096	0.407899	Regulator of Vps4 activity in the MVB pathway protein	GO:0006979 response to oxidative stress;GO:0015031 protein transport;GO:0015833 peptide transport
ClassI	AT1G13470	4.82413	1.03e-28	1.87298	0.50663	hypothetical protein (DUF1262)	GO:0008150 biological_process
ClassI	AT1G24145	3.49419	1.98e-12	0.76071	0.57698	transmembrane protein	GO:0008150 biological_process
ClassI	AT1G51890	4.54673	8.58e-06	1.58793	0.500243	Leucine-rich repeat protein kinase family protein	GO:0042742 defense response to bacterium;GO:0098542 defense response to other organism;GO:0009617 response to bacterium
ClassI	AT1G56120	2.97154	1.56e-20	0.237374	0.866485	Leucine-rich repeat transmembrane protein kinase	GO:0046777 protein autophosphorylation;GO:0006468 protein phosphorylation;GO:0016310 phosphorylation
ClassI	AT1G61360	2.1915	4.12e-07	0.342778	0.704999	S-locus lectin protein kinase family protein	GO:0048544 recognition of pollen;GO:0009875 pollen-pistil interaction;GO:0009856 pollination
ClassI	AT1G67360	2.13375	0.00293463	1.24347	0.167581	Rubber elongation factor protein (REF)	GO:1902584 positive regulation of response to water deprivation;GO:0080186 developmental vegetative growth;GO:2000070 regulation of response to water deprivation
ClassI	AT1G67850	2.00774	5.51e-09	0.902773	0.345874	lysine ketoglutarate reductase trans-splicing protein (DUF707)	GO:0008150 biological_process
ClassI	AT1G76960	3.85107	1.16e-27	1.52695	0.0641308	transmembrane protein	GO:0008150 biological_process
ClassI	AT2G04400	2.37991	2.19e-13	1.08195	0.16993	Aldolase-type TIM barrel family protein	GO:0000162 tryptophan biosynthetic process;GO:0046219 indolalkylamine biosynthetic process;GO:0006568 tryptophan metabolic process
ClassI	AT2G18690	4.01509	4.91e-08	1.62536	0.309768	transmembrane protein	GO:0008150 biological_process
ClassI	AT2G20142	2.99321	7.2e-13	1.56042	0.163846	Toll-Interleukin-Resistance (TIR) domain family protein
ClassI	AT2G26440	2.03015	3.9e-07	1.15916	0.207444	Plant invertase/pectin methylesterase inhibitor superfamily	GO:0045490 pectin catabolic process;GO:0045488 pectin metabolic process;GO:0042545 cell wall modification
ClassI	AT2G27660	2.89711	4.33e-11	-0.691281	0.653564	Cysteine/Histidine-rich C1 domain family protein
ClassI	AT2G28400	2.0816	4.85e-05	0.668307	0.535784	senescence regulator (Protein of unknown function, DUF584)	GO:0008150 biological_process
ClassI	AT3G01830	3.82597	5.72e-11	0.190767	0.914001	Calcium-binding EF-hand family protein	GO:0008150 biological_process
ClassI	AT3G15356	2.12942	2.05e-05	0.94897	0.323083	Legume lectin family protein	GO:0071323 cellular response to chitin;GO:0009817 defense response to fungus, incompatible interaction;GO:0009873 ethylene-activated signaling pathway
ClassI	AT3G16530	2.9093	2.25e-07	-0.207089	0.896669	Legume lectin family protein	GO:0002239 response to oomycetes;GO:0010200 response to chitin;GO:0010243 response to organonitrogen compound
ClassI	AT3G29240	2.41397	1.06e-36	0.855417	0.257934	PPR containing protein (DUF179)	GO:0008150 biological_process
ClassI	AT3G47090	2.49951	1.1e-05	1.17234	0.164827	Leucine-rich repeat protein kinase family protein	GO:0006468 protein phosphorylation;GO:0016310 phosphorylation;GO:0006796 phosphate-containing compound metabolic process
ClassI	AT3G51450	2.83786	8.68e-06	1.22863	0.109446	Calcium-dependent phosphotriesterase superfamily protein	GO:0009751 response to salicylic acid;GO:0009753 response to jasmonic acid;GO:0009723 response to ethylene
ClassI	AT4G03450	2.93377	3.3e-13	1.78508	0.496776	Ankyrin repeat family protein	GO:2000031 regulation of salicylic acid mediated signaling pathway;GO:0009863 salicylic acid mediated signaling pathway;GO:0071446 cellular response to salicylic acid stimulus
ClassI	AT4G14370	2.04532	1.65e-05	0.685338	0.456341	Disease resistance protein (TIR-NBS-LRR class) family	GO:0007165 signal transduction;GO:0023052 signaling;GO:0007154 cell communication
ClassI	AT4G17720	2.15755	6.82e-09	0.946178	0.261649	RNA-binding (RRM/RBD/RNP motifs) family protein	GO:0006364 rRNA processing;GO:0016072 rRNA metabolic process;GO:0042254 ribosome biogenesis
ClassI	AT4G25900	2.01606	5e-10	1.27066	0.0646301	Galactose mutarotase-like superfamily protein	GO:0005975 carbohydrate metabolic process;GO:0044238 primary metabolic process;GO:0071704 organic substance metabolic process
ClassI	AT4G29520	2.07665	6.6e-05	1.3877	0.140425	nucleophosmin	GO:0061077 chaperone-mediated protein folding;GO:0009408 response to heat;GO:0006457 protein folding
ClassI	AT4G38540	2.46718	0.0339532	1.34033	0.312561	FAD/NAD(P)-binding oxidoreductase family protein	GO:0002239 response to oomycetes;GO:0051707 response to other organism;GO:0043207 response to external biotic stimulus
ClassI	AT4G39670	3.10081	2.36e-09	1.37177	0.2365	Glycolipid transfer protein (GLTP) family protein	GO:0120009 intermembrane lipid transfer;GO:0035627 ceramide transport;GO:0006869 lipid transport
ClassI	AT5G03350	2.07259	1.43e-17	0.697498	0.398786	Legume lectin family protein	GO:0009627 systemic acquired resistance;GO:0071446 cellular response to salicylic acid stimulus;GO:0009814 defense response, incompatible interaction
ClassI	AT5G10760	4.81958	1.95e-95	1.87552	0.281612	Eukaryotic aspartyl protease family protein	GO:0009627 systemic acquired resistance;GO:0009814 defense response, incompatible interaction;GO:0098542 defense response to other organism
ClassI	AT5G18470	4.04849	3.69e-32	1.73713	0.36947	Curculin-like (mannose-binding) lectin family protein	GO:0080167 response to karrikin;GO:0009628 response to abiotic stimulus;GO:0050896 response to stimulus
ClassI	AT5G24210	2.15555	4.36e-16	0.434819	0.564041	alpha/beta-Hydrolases superfamily protein	GO:0006629 lipid metabolic process;GO:0044238 primary metabolic process;GO:0071704 organic substance metabolic process
ClassI	AT5G44568	2.99329	1.61e-27	0.528191	0.617334	transmembrane protein	GO:0009751 response to salicylic acid;GO:0046677 response to antibiotic;GO:0001101 response to acid chemical
ClassI	AT5G48540	2.7136	2.4e-05	0.445388	0.730154	receptor-like protein kinase-related family protein	GO:0080167 response to karrikin;GO:0009628 response to abiotic stimulus;GO:0050896 response to stimulus
ClassI	AT5G48657	2.46667	4.73e-07	1.27565	0.32939	defense protein-like protein	GO:0008150 biological_process
ClassI	AT5G52760	4.49913	7e-24	1.06811	0.760685	Copper transport protein family
ClassI	AT5G52810	3.05713	1.84e-15	1.27628	0.153185	NAD(P)-binding Rossmann-fold superfamily protein	GO:1901672 positive regulation of systemic acquired resistance;GO:0062034 L-pipecolic acid biosynthetic process;GO:0010112 regulation of systemic acquired resistance
ClassI	AT5G58620	2.17436	5.65e-09	1.57351	0.0667045	zinc finger (CCCH-type) family protein	GO:0006355 regulation of transcription, DNA-templated;GO:1903506 regulation of nucleic acid-templated transcription;GO:0006351 transcription, DNA-templated
ClassI	AT5G64120	2.90748	3e-16	1.0523	0.316698	Peroxidase superfamily protein	GO:0009808 lignin metabolic process;GO:0042744 hydrogen peroxide catabolic process;GO:0098869 cellular oxidant detoxification
ClassI	AT5G67340	3.60231	9.76e-20	1.07604	0.262384	ARM repeat superfamily protein	GO:0016567 protein ubiquitination;GO:0032446 protein modification by small protein conjugation;GO:0070647 protein modification by small protein conjugation or removal
ClassI	AT5G20230	3.1619	3.49e-40	1.07764	0.430567	blue-copper-binding protein(BCB)	GO:0015690 aluminum cation transport;GO:1901141 regulation of lignin biosynthetic process;GO:2000762 regulation of phenylpropanoid metabolic process
ClassI	AT3G50930	2.37878	0.00311383	0.803004	0.194218	cytochrome BC1 synthesi(BCS1)	GO:0009863 salicylic acid mediated signaling pathway;GO:0071446 cellular response to salicylic acid stimulus;GO:0009626 plant-type hypersensitive response
ClassI	AT3G57240	4.78465	3.42e-31	1.56235	0.591863	beta-1,3-glucanase 3(BG3)	GO:0009617 response to bacterium;GO:0051707 response to other organism;GO:0043207 response to external biotic stimulus
ClassI	AT1G72680	2.01652	9.16e-06	1.59093	0.0954882	cinnamyl-alcohol dehydrogenase(CAD1)	GO:0009809 lignin biosynthetic process;GO:0009808 lignin metabolic process;GO:0009699 phenylpropanoid biosynthetic process
ClassI	AT5G26920	3.4654	1.53e-36	0.586727	0.42539	Cam-binding protein 60-like G(CBP60G)	GO:0080142 regulation of salicylic acid biosynthetic process;GO:0010112 regulation of systemic acquired resistance;GO:0009697 salicylic acid biosynthetic process
ClassI	AT4G01010	2.28846	4.28e-08	1.10426	0.280075	cyclic nucleotide-gated channel 13(CNGC13)
ClassI	AT4G23190	2.39026	0.0106989	0.23064	0.806467	cysteine-rich RLK (RECEPTOR-like protein kinase) 11(CRK11)	GO:0009816 defense response to bacterium, incompatible interaction;GO:0009814 defense response, incompatible interaction;GO:0042742 defense response to bacterium
ClassI	AT4G23210	3.09042	2.65e-17	1.0137	0.390095	cysteine-rich RLK (RECEPTOR-like protein kinase) 13(CRK13)	GO:0009626 plant-type hypersensitive response;GO:0034050 host programmed cell death induced by symbiont;GO:0002237 response to molecule of bacterial origin
ClassI	AT4G23220	2.36384	2.86e-17	0.202878	0.860368	cysteine-rich RECEPTOR-like kinase(CRK14)
ClassI	AT3G45860	2.96204	3.62e-27	1.16809	0.0917144	cysteine-rich RLK (RECEPTOR-like protein kinase) 4(CRK4)	GO:0009751 response to salicylic acid;GO:0042742 defense response to bacterium;GO:0046677 response to antibiotic
ClassI	AT2G29720	2.34334	6.29e-08	0.246093	0.8366	FAD/NAD(P)-binding oxidoreductase family protein(CTF2B)
ClassI	AT5G45380	2.659	4.45e-14	0.562432	0.686911	urea-proton symporter DEGRADATION OF UREA 3 (DUR3)(DUR3)	GO:0006995 cellular response to nitrogen starvation;GO:0043562 cellular response to nitrogen levels;GO:0009267 cellular response to starvation
ClassI	AT4G33050	2.11377	1.76e-19	0.778157	0.337574	calmodulin-binding family protein(EDA39)	GO:0010197 polar nucleus fusion;GO:0009559 embryo sac central cell differentiation;GO:0009561 megagametogenesis
ClassI	AT3G48090	2.02513	9.41e-16	0.821335	0.136173	alpha/beta-Hydrolases superfamily protein(EDS1)	GO:0009862 systemic acquired resistance, salicylic acid mediated signaling pathway;GO:0010618 aerenchyma formation;GO:0060866 leaf abscission
ClassI	AT5G47220	2.069	1.28e-06	0.436571	0.625412	ethylene responsive element binding factor 2(ERF2)	GO:0009864 induced systemic resistance, jasmonic acid mediated signaling pathway;GO:0009682 induced systemic resistance;GO:0009867 jasmonic acid mediated signaling pathway
ClassI	AT4G36220	2.47504	2.66e-23	0.602817	0.382234	ferulic acid 5-hydroxylase 1(FAH1)	GO:0009809 lignin biosynthetic process;GO:0009808 lignin metabolic process;GO:0010224 response to UV-B
ClassI	AT5G25250	2.65844	4.01e-05	0.736738	0.758075	SPFH/Band 7/PHB domain-containing membrane-associated protein family(FLOT1)	GO:0071456 cellular response to hypoxia;GO:0036294 cellular response to decreased oxygen levels;GO:0010324 membrane invagination
ClassI	AT2G19190	4.56352	1.18e-06	1.96467	0.458706	FLG22-induced receptor-like kinase 1(FRK1)	GO:0042742 defense response to bacterium;GO:0098542 defense response to other organism;GO:0009617 response to bacterium
ClassI	AT2G29120	2.44051	1.42e-12	1.44041	0.0888928	glutamate receptor 2.7(GLR2.7)	GO:0006874 cellular calcium ion homeostasis;GO:0055074 calcium ion homeostasis;GO:0072503 cellular divalent inorganic cation homeostasis
ClassI	AT4G02520	2.98274	4.61e-32	1.58078	0.345042	glutathione S-transferase PHI 2(GSTF2)	GO:0009407 toxin catabolic process;GO:0009734 auxin-activated signaling pathway;GO:0002239 response to oomycetes
ClassI	AT1G02930	3.58907	0.0151712	1.40752	0.480243	glutathione S-transferase 6(GSTF6)	GO:0009407 toxin catabolic process;GO:0009404 toxin metabolic process;GO:0009414 response to water deprivation
ClassI	AT4G36990	4.05214	1.75e-18	1.13045	0.269144	heat shock factor 4(HSF4)	GO:0061408 positive regulation of transcription from RNA polymerase II promoter in response to heat stress;GO:0036003 positive regulation of transcription from RNA polymerase II promoter in response to stress;GO:0043618 regulation of transcription from RNA polymerase II promoter in response to stress
ClassI	AT1G51800	4.19528	6.44e-07	1.54414	0.106952	Leucine-rich repeat protein kinase family protein(IOS1)	GO:1902289 negative regulation of defense response to oomycetes;GO:2000071 regulation of defense response by callose deposition;GO:1902288 regulation of defense response to oomycetes
ClassI	AT1G64400	2.30582	1.2e-11	0.654832	0.387886	AMP-dependent synthetase and ligase family protein(LACS3)	GO:0006633 fatty acid biosynthetic process;GO:0072330 monocarboxylic acid biosynthetic process;GO:0006631 fatty acid metabolic process
ClassI	AT5G01540	3.28938	0.00355667	1.0638	0.207444	lectin receptor kinase a4.1(LECRKA4.1)	GO:0002229 defense response to oomycetes;GO:0002221 pattern recognition receptor signaling pathway;GO:0002239 response to oomycetes
ClassI	AT5G40780	2.8122	4.77e-22	1.41117	0.0922155	lysine histidine transporter 1(LHT1)	GO:0043090 amino acid import;GO:0003333 amino acid transmembrane transport;GO:0080167 response to karrikin
ClassI	AT2G33580	2.21423	6.52e-06	0.280687	0.808066	Protein kinase superfamily protein(LYK5)	GO:0071323 cellular response to chitin;GO:0010200 response to chitin;GO:0035690 cellular response to drug
ClassI	AT5G45800	2.21828	8.79e-08	0.713087	0.44952	Leucine-rich repeat protein kinase family protein(MEE62)	GO:0009625 response to insect;GO:0009793 embryo development ending in seed dormancy;GO:0048316 seed development
ClassI	AT3G23250	3.35952	2.11e-12	-0.0648853	0.972099	myb domain protein 15(MYB15)	GO:0010200 response to chitin;GO:0009753 response to jasmonic acid;GO:0009414 response to water deprivation
ClassI	AT2G17040	2.48993	2.28e-13	0.68755	0.34601	NAC domain containing protein 36(NAC036)	GO:0048281 inflorescence morphogenesis;GO:0010229 inflorescence development;GO:0045792 negative regulation of cell size
ClassI	AT2G29990	2.14494	5.88e-07	1.49746	0.0658404	alternative NAD(P)H dehydrogenase 2(NDA2)
ClassI	AT4G05020	2.35321	0.00679937	1.12263	0.203959	NAD(P)H dehydrogenase B2(NDB2)	GO:0055114 oxidation-reduction process;GO:0008152 metabolic process;GO:0008150 biological_process
ClassI	AT1G14880	5.80247	2.5e-31	1.36993	0.625741	PLANT CADMIUM RESISTANCE 1(PCR1)	GO:0008150 biological_process
ClassI	AT1G14870	3.48964	0.000713997	1.69182	0.146869	PLANT CADMIUM RESISTANCE 2(PCR2)	GO:0006979 response to oxidative stress;GO:0006950 response to stress;GO:0050896 response to stimulus
ClassI	AT3G04720	3.81744	1.42e-18	1.6227	0.456341	pathogenesis-related 4(PR4)	GO:0080027 response to herbivore;GO:0009817 defense response to fungus, incompatible interaction;GO:0009627 systemic acquired resistance
ClassI	AT5G46050	3.61767	1.81e-21	1.40194	0.198174	peptide transporter 3(PTR3)	GO:0080052 response to histidine;GO:0042939 tripeptide transport;GO:0042938 dipeptide transport
ClassI	AT1G65790	2.11305	1.4e-10	0.438599	0.675855	receptor kinase 1(RK1)	GO:0009875 pollen-pistil interaction;GO:0009856 pollination;GO:0046777 protein autophosphorylation
ClassI	AT1G73805	2.84091	1.33e-27	0.963738	0.283004	Calmodulin binding protein-like protein(SARD1)	GO:0080142 regulation of salicylic acid biosynthetic process;GO:0010112 regulation of systemic acquired resistance;GO:0009697 salicylic acid biosynthetic process
ClassI	AT2G47130	2.85279	5.75e-11	1.2929	0.678962	NAD(P)-binding Rossmann-fold superfamily protein(SDR3)	GO:0009688 abscisic acid biosynthetic process;GO:0009687 abscisic acid metabolic process;GO:0016106 sesquiterpenoid biosynthetic process
ClassI	AT2G31880	2.525	1.87e-54	0.527752	0.30436	Leucine-rich repeat protein kinase family protein(SOBIR1)	GO:0060862 negative regulation of floral organ abscission;GO:0060860 regulation of floral organ abscission;GO:0010227 floral organ abscission
ClassI	AT2G37970	2.32766	0.000493359	1.50914	0.0566449	SOUL heme-binding family protein(SOUL-1)	GO:0010017 red or far-red light signaling pathway;GO:0071489 cellular response to red or far red light;GO:0009639 response to red or far red light
ClassI	AT5G01820	2.44115	0.00123277	0.0562564	0.967097	serine/threonine protein kinase 1(SR1)	GO:0009749 response to glucose;GO:0009414 response to water deprivation;GO:0009746 response to hexose
ClassI	AT4G22590	2.13352	3.85e-07	0.537035	0.521004	Haloacid dehalogenase-like hydrolase (HAD) superfamily protein(TPPG)	GO:0005992 trehalose biosynthetic process;GO:0005991 trehalose metabolic process;GO:0046351 disaccharide biosynthetic process
ClassI	AT5G17990	2.28264	7.73e-16	1.20862	0.0679811	tryptophan biosynthesis 1(TRP1)	GO:0000162 tryptophan biosynthetic process;GO:0046219 indolalkylamine biosynthetic process;GO:0006568 tryptophan metabolic process
ClassI	AT3G54640	3.02942	2.02e-16	1.57701	0.0679811	tryptophan synthase alpha chain(TSA1)	GO:0052544 defense response by callose deposition in cell wall;GO:0000162 tryptophan biosynthetic process;GO:0052482 defense response by cell wall thickening
ClassI	AT4G20110	3.32044	4.94e-22	1.58712	0.109446	VACUOLAR SORTING RECEPTOR 7(VSR7)	GO:0006623 protein targeting to vacuole;GO:0072666 establishment of protein localization to vacuole;GO:0072665 protein localization to vacuole
ClassI	AT5G50200	2.64027	8.3e-12	1.63874	0.129263	nitrate transmembrane transporter(WR3)	GO:0015706 nitrate transport;GO:0042128 nitrate assimilation;GO:0010167 response to nitrate
ClassI	AT2G46400	3.57893	5.75e-25	1.30056	0.0849689	WRKY DNA-binding protein 46(WRKY46)	GO:1900457 regulation of brassinosteroid mediated signaling pathway;GO:2000022 regulation of jasmonic acid mediated signaling pathway;GO:2000070 regulation of response to water deprivation
ClassI	AT4G23810	4.13182	1.5e-23	0.0998249	0.919351	WRKY family transcription factor(WRKY53)	GO:2000022 regulation of jasmonic acid mediated signaling pathway;GO:0009816 defense response to bacterium, incompatible interaction;GO:0009867 jasmonic acid mediated signaling pathway
ClassI	AT4G14365	2.80323	5.25e-21	0.821848	0.344476	hypothetical protein(XBAT34)	GO:0016567 protein ubiquitination;GO:0032446 protein modification by small protein conjugation;GO:0070647 protein modification by small protein conjugation or removal
ClassI	AT2G38860	2.98472	0.000183858	1.31151	0.211944	Class I glutamine amidotransferase-like superfamily protein(YLS5)	GO:0006541 glutamine metabolic process;GO:0009064 glutamine family amino acid metabolic process;GO:1901605 alpha-amino acid metabolic process
ClassI	AT1G59590	2.06518	0.000202528	-0.0646733	0.960371	ZCF37(ZCF37)
ClassI	AT1G33960	8.53237	1.56e-20	2.50502	0.362304	P-loop containing nucleoside triphosphate hydrolases superfamily protein(AIG1)	GO:0009617 response to bacterium;GO:0051707 response to other organism;GO:0043207 response to external biotic stimulus
ClassI	AT4G11890	3.89181	1.68e-09	2.03585	0.235703	Protein kinase superfamily protein(ARCK1)	GO:0009787 regulation of abscisic acid-activated signaling pathway;GO:1905957 regulation of cellular response to alcohol;GO:0002239 response to oomycetes
ClassI	AT2G45220	5.22209	2.44e-38	4.04655	0.299232	Plant invertase/pectin methylesterase inhibitor superfamily	GO:0045490 pectin catabolic process;GO:0045488 pectin metabolic process;GO:0042545 cell wall modification
ClassI	AT3G47480	4.48532	0.0178156	2.79441	0.258518	Calcium-binding EF-hand family protein	GO:0008150 biological_process
ClassI	AT4G00700	6.4617	1.31e-21	3.29307	0.181635	C2 calcium/lipid-binding plant phosphoribosyltransferase family protein	GO:0008150 biological_process
ClassI	AT5G39670	4.29166	9.98e-20	2.11757	0.406462	Calcium-binding EF-hand family protein	GO:0008150 biological_process
ClassI	AT3G51860	2.96749	0.0302638	3.06255	0.192974	cation exchanger 3(CAX3)	GO:0010351 lithium ion transport;GO:0030026 cellular manganese ion homeostasis;GO:0055071 manganese ion homeostasis
ClassI	AT2G43570	7.3325	1.17e-41	3.67973	0.152236	chitinase(CHI)	GO:0072722 response to amitrole;GO:0010272 response to silver ion;GO:0006032 chitin catabolic process
ClassI	AT4G04500	5.08658	0.000723219	3.39883	0.12205	cysteine-rich RLK (RECEPTOR-like protein kinase) 37(CRK37)	GO:0006468 protein phosphorylation;GO:0016310 phosphorylation;GO:0006796 phosphate-containing compound metabolic process
ClassI	AT4G23140	6.76467	2.69e-32	2.77885	0.227455	cysteine-rich RLK (RECEPTOR-like protein kinase) 6(CRK6)	GO:0000302 response to reactive oxygen species;GO:0042742 defense response to bacterium;GO:0098542 defense response to other organism
ClassI	AT2G30750	3.20174	0.0255912	3.15224	0.235003	cytochrome P450 family 71 polypeptide(CYP71A12)	GO:0009682 induced systemic resistance;GO:0042742 defense response to bacterium;GO:0098542 defense response to other organism
ClassI	AT2G30770	8.3357	4.31e-11	2.72119	0.157514	cytochrome P450 family 71 polypeptide(CYP71A13)	GO:0010120 camalexin biosynthetic process;GO:0052317 camalexin metabolic process;GO:0009700 indole phytoalexin biosynthetic process
ClassI	AT1G61800	6.3628	1.4e-05	3.70347	0.12588	glucose-6-phosphate/phosphate translocator 2(GPT2)	GO:0015713 phosphoglycerate transmembrane transport;GO:0015714 phosphoenolpyruvate transport;GO:0042873 aldonate transmembrane transport
ClassI	AT2G29460	4.73391	3.61e-09	2.89658	0.295364	glutathione S-transferase tau 4(GSTU4)	GO:1900367 positive regulation of defense response to insect;GO:2000068 regulation of defense response to insect;GO:0002213 defense response to insect
ClassI	AT1G51760	2.63327	4.62e-18	2.54427	0.0665664	peptidase M20/M25/M40 family protein(IAR3)	GO:0009850 auxin metabolic process;GO:0042445 hormone metabolic process;GO:0010817 regulation of hormone levels
ClassI	AT3G26830	5.7886	0.000462491	2.82124	0.339462	Cytochrome P450 superfamily protein(PAD3)	GO:0010120 camalexin biosynthetic process;GO:0052317 camalexin metabolic process;GO:0009700 indole phytoalexin biosynthetic process
ClassI	AT3G26840	2.2916	0.0497724	2.503	0.388512	Esterase/lipase/thioesterase family protein(PES2)	GO:0033306 phytol metabolic process;GO:1903173 fatty alcohol metabolic process;GO:0019432 triglyceride biosynthetic process
ClassI	AT2G14610	9.94889	6.92e-13	3.82118	0.185661	pathogenesis-related protein 1(PR1)	GO:0010266 response to vitamin B1;GO:0009627 systemic acquired resistance;GO:0009814 defense response, incompatible interaction
ClassI	AT2G32680	6.44481	1.98e-25	3.08009	0.176144	receptor like protein 23(RLP23)	GO:0032491 detection of molecule of fungal origin;GO:0002240 response to molecule of oomycetes origin;GO:0010204 defense response signaling pathway, resistance gene-independent
ClassI	AT3G25010	7.95514	2.85e-12	3.34946	0.0746687	receptor like protein 41(RLP41)	GO:0010150 leaf senescence;GO:0090693 plant organ senescence;GO:0071215 cellular response to abscisic acid stimulus
ClassI	AT2G24850	7.10323	2.38e-47	2.21162	0.392712	tyrosine aminotransferase 3(TAT3)	GO:0009753 response to jasmonic acid;GO:0006520 cellular amino acid metabolic process;GO:0009611 response to wounding
ClassI	AT2G43510	2.95332	6.02e-10	2.47429	0.155538	trypsin inhibitor protein 1(TI1)	GO:0031640 killing of cells of other organism;GO:0044364 disruption of cells of other organism;GO:0050832 defense response to fungus
ClassI	AT1G61120	6.49171	9.57e-08	2.72615	0.200499	terpene synthase 04(TPS04)	GO:0000304 response to singlet oxygen;GO:0080027 response to herbivore;GO:0016102 diterpenoid biosynthetic process

## Sheet: Tian et al.Viruses.Table S6
Table S6. The 35 up-regulated genes common to CMV(HYY)-inoculated Col-0 leaves showing necrotic cell death and CMV(Y)-inoculated Col-0::RCY1 leaves showing HR cell death.
Class	Gene ID	log2FC.HR-cell death	padj.HR-cell death	log2FC.Necrotic cell death	padj.Necrotic cell death	Description	Biological.Process..GO.
ClassII	AT1G04990	2.13403	2.43e-06	2.01879	0.0063489	Zinc finger C-x8-C-x5-C-x3-H type family protein(AT1G04990)	GO:0008150 biological_process
ClassII	AT1G17745	3.46588	0.00157096	2.56226	0.000598379	D-3-phosphoglycerate dehydrogenase(PGDH)	GO:0006564 L-serine biosynthetic process;GO:0006563 L-serine metabolic process;GO:0009070 serine family amino acid biosynthetic process
ClassII	AT1G21240	7.87215	1.99e-17	2.55204	0.00583125	wall associated kinase 3(WAK3)	GO:0006468 protein phosphorylation;GO:0016310 phosphorylation;GO:0006796 phosphate-containing compound metabolic process
ClassII	AT1G22400	2.96811	5.54e-14	2.46076	0.0248696	UDP-Glycosyltransferase superfamily protein(UGT85A1)
ClassII	AT1G26390	9.09112	4.98e-16	4.5855	0.0446324	FAD-binding Berberine family protein	GO:0055114 oxidation-reduction process;GO:0008152 metabolic process;GO:0008150 biological_process
ClassII	AT1G30900	3.89254	4.04e-31	2.44937	0.000904518	VACUOLAR SORTING RECEPTOR 6(VSR6)	GO:0006623 protein targeting to vacuole;GO:0006896 Golgi to vacuole transport;GO:0072666 establishment of protein localization to vacuole
ClassII	AT1G32940	2.22636	7.3e-10	2.82015	0.00022061	Subtilase family protein(SBT3.5)	GO:0040008 regulation of growth;GO:0040007 growth;GO:0006508 proteolysis
ClassII	AT1G45145	3.37181	1.45e-09	2.21546	0.00022061	thioredoxin H-type 5(TRX5)	GO:0010188 response to microbial phytotoxin;GO:0006662 glycerol ether metabolic process;GO:0018904 ether metabolic process
ClassII	AT1G55210	2.5179	1.43e-11	2.96274	2.52e-07	Disease resistance-responsive (dirigent-like protein) family protein
ClassII	AT1G75040	7.6154	3.24e-44	4.29241	0.0034427	pathogenesis-related protein 5(PR5)	GO:0031540 regulation of anthocyanin biosynthetic process;GO:0031537 regulation of anthocyanin metabolic process;GO:0009962 regulation of flavonoid biosynthetic process
ClassII	AT1G76970	2.46307	9.75e-16	2.04991	0.0063489	Target of Myb protein 1	GO:0006886 intracellular protein transport;GO:0015031 protein transport;GO:0015833 peptide transport
ClassII	AT1G77510	2.31744	2.9e-15	2.16399	1.84e-05	PDI-like 1-2(PDIL1-2)	GO:0010205 photoinhibition;GO:0043155 negative regulation of photosynthesis, light reaction;GO:1905156 negative regulation of photosynthesis
ClassII	AT2G29350	4.91774	0.00108277	4.42922	0.00953532	senescence-associated gene 13(SAG13)	GO:0002213 defense response to insect;GO:0098542 defense response to other organism;GO:0007568 aging
ClassII	AT2G30550	3.1974	1.62e-28	2.76691	6.16e-07	alpha/beta-Hydrolases superfamily protein	GO:0016042 lipid catabolic process;GO:0006629 lipid metabolic process;GO:1901575 organic substance catabolic process
ClassII	AT2G47800	2.89708	1.21e-06	3.3915	7.93e-06	multidrug resistance-associated protein 4(ABCC4)	GO:0009624 response to nematode;GO:0010118 stomatal movement;GO:0009414 response to water deprivation
ClassII	AT3G01420	7.99545	0.00059036	8.35404	0.0034427	Peroxidase superfamily protein(DOX1)	GO:1902609 (R)-2-hydroxy-alpha-linolenic acid biosynthetic process;GO:0031408 oxylipin biosynthetic process;GO:0001561 fatty acid alpha-oxidation
ClassII	AT3G11010	3.26648	3.36e-39	2.60122	0.000559504	receptor like protein 34(RLP34)	GO:0007165 signal transduction;GO:0023052 signaling;GO:0007154 cell communication
ClassII	AT3G22600	3.33801	2.39e-20	4.6631	0.0288898	Bifunctional inhibitor/lipid-transfer protein/seed storage 2S albumin superfamily protein	GO:0006869 lipid transport;GO:0010876 lipid localization;GO:0071702 organic substance transport
ClassII	AT3G25882	3.61136	1.3e-14	2.07706	0.032596	NIM1-interacting 2(NIMIN-2)	GO:0010112 regulation of systemic acquired resistance;GO:0009627 systemic acquired resistance;GO:0009814 defense response, incompatible interaction
ClassII	AT3G44720	2.60269	3.22e-15	2.03807	0.00227978	arogenate dehydratase 4(ADT4)	GO:0009094 L-phenylalanine biosynthetic process;GO:1902223 erythrose 4-phosphate/phosphoenolpyruvate family amino acid biosynthetic process;GO:0009095 aromatic amino acid family biosynthetic process, prephenate pathway
ClassII	AT3G49120	3.72797	6.74e-11	3.17668	7.15e-07	peroxidase CB(PRXCB)	GO:0002221 pattern recognition receptor signaling pathway;GO:0042744 hydrogen peroxide catabolic process;GO:0002758 innate immune response-activating signal transduction
ClassII	AT3G55970	4.50928	3.13e-06	3.78365	2.57e-05	jasmonate-regulated gene 21(JRG21)	GO:2000022 regulation of jasmonic acid mediated signaling pathway;GO:0009867 jasmonic acid mediated signaling pathway;GO:0071395 cellular response to jasmonic acid stimulus
ClassII	AT3G57260	9.98545	2.58e-38	4.16164	0.0129946	beta-1,3-glucanase 2(BGL2)	GO:0009627 systemic acquired resistance;GO:0009814 defense response, incompatible interaction;GO:0009409 response to cold
ClassII	AT3G60415	3.64964	9.33e-31	2.94102	0.0277756	phosphoglycerate mutase family protein
ClassII	AT4G01700	3.31818	3.48e-15	2.21574	0.00575292	Chitinase family protein	GO:0006032 chitin catabolic process;GO:0016998 cell wall macromolecule catabolic process;GO:1901072 glucosamine-containing compound catabolic process
ClassII	AT4G10500	9.6815	9.32e-14	4.32328	2.74e-06	2-oxoglutarate (2OG) and Fe(II)-dependent oxygenase superfamily protein	GO:0046244 salicylic acid catabolic process;GO:0009696 salicylic acid metabolic process;GO:0002229 defense response to oomycetes
ClassII	AT4G37520	3.06749	9.55e-16	2.07908	0.0201895	Peroxidase superfamily protein	GO:0042744 hydrogen peroxide catabolic process;GO:0042743 hydrogen peroxide metabolic process;GO:0017001 antibiotic catabolic process
ClassII	AT4G39030	4.57037	2.18e-21	2.02395	0.0405104	MATE efflux family protein(EDS5)	GO:0009697 salicylic acid biosynthetic process;GO:0009696 salicylic acid metabolic process;GO:0009624 response to nematode
ClassII	AT4G39950	2.06582	7.31e-10	2.32743	2.57e-05	cytochrome P450, family 79, subfamily B, polypeptide 2(CYP79B2)	GO:0010120 camalexin biosynthetic process;GO:0052544 defense response by callose deposition in cell wall;GO:0052317 camalexin metabolic process
ClassII	AT5G07010	7.25081	1.95e-07	2.91637	0.000675925	sulfotransferase 2A(ST2A)	GO:0009694 jasmonic acid metabolic process;GO:0009753 response to jasmonic acid;GO:0042445 hormone metabolic process
ClassII	AT5G10380	3.63992	6.25e-34	2.1186	0.0049638	RING/U-box superfamily protein(RING1)	GO:0002238 response to molecule of fungal origin;GO:0010200 response to chitin;GO:0051865 protein autoubiquitination
ClassII	AT5G13320	4.83253	1.44e-05	3.51663	0.0148165	Auxin-responsive GH3 family protein(PBS3)	GO:0016046 detection of fungus;GO:0034052 positive regulation of plant-type hypersensitive response;GO:0018874 benzoate metabolic process
ClassII	AT5G17760	3.11308	3.27e-13	3.34209	1.84e-05	P-loop containing nucleoside triphosphate hydrolases superfamily protein
ClassII	AT5G38900	4.03476	2.79e-15	2.86265	0.00227978	Thioredoxin superfamily protein	GO:0009817 defense response to fungus, incompatible interaction;GO:0009814 defense response, incompatible interaction;GO:0050832 defense response to fungus
ClassII	AT5G55450	2.79741	2.51e-16	2.94527	5.51e-05	Bifunctional inhibitor/lipid-transfer protein/seed storage 2S albumin superfamily protein	GO:0009627 systemic acquired resistance;GO:0009814 defense response, incompatible interaction;GO:0098542 defense response to other organism

## Sheet: Tian et al.Viruses.Table S7
Table S7. The 17 up-regulated genes in CMV(HYY)-inoculated Col-0 leaves showing necrotic cell death.
Class	Gene ID	log2FC.HR-cell death	padj.HR-cell death	log2FC.Necrotic cell death	padj.Necrotic cell death	Description	Biological.Process..GO.
ClassIII	AT1G04980	1.59573	0.000154707	2.47364	0.00243856	PDI-like 2-2(PDIL2-2)	GO:0045454 cell redox homeostasis;GO:0034976 response to endoplasmic reticulum stress;GO:0019725 cellular homeostasis
ClassIII	AT1G77370	1.76384	8.51e-06	2.05088	0.0032103	Glutaredoxin family protein	GO:0045454 cell redox homeostasis;GO:0034599 cellular response to oxidative stress;GO:0006979 response to oxidative stress
ClassIII	AT2G33380	1.85698	0.00541552	2.56607	0.00243856	Caleosin-related family protein(RD20)	GO:1902609 (R)-2-hydroxy-alpha-linolenic acid biosynthetic process;GO:0031407 oxylipin metabolic process;GO:0009269 response to desiccation
ClassIII	AT2G34810	1.67844	0.00662277	2.10743	0.015486	FAD-binding Berberine family protein	GO:0009753 response to jasmonic acid;GO:0009611 response to wounding;GO:0001101 response to acid chemical
ClassIII	AT3G51430	1.72045	1.5e-05	2.2138	0.0156808	Calcium-dependent phosphotriesterase superfamily protein(YLS2)	GO:0009751 response to salicylic acid;GO:0009753 response to jasmonic acid;GO:0009723 response to ethylene
ClassIII	AT4G34200	1.61631	2.01e-07	2.02637	0.000506935	D-3-phosphoglycerate dehydrogenase(EDA9)	GO:0006564 L-serine biosynthetic process;GO:0006563 L-serine metabolic process;GO:0009070 serine family amino acid biosynthetic process
ClassIII	AT5G03160	1.41136	0.0102455	2.14544	0.008903	DnaJ P58IPK-like protein(P58IPK)	GO:0044794 positive regulation by host of viral process;GO:0044788 modulation by host of viral process;GO:0048524 positive regulation of viral process
ClassIII	AT5G05600	1.29763	0.000307215	2.03858	0.00153407	2-oxoglutarate (2OG) and Fe(II)-dependent oxygenase superfamily protein	GO:2000022 regulation of jasmonic acid mediated signaling pathway;GO:0009867 jasmonic acid mediated signaling pathway;GO:0071395 cellular response to jasmonic acid stimulus
ClassIII	AT3G22910	0.970895	0.836436	2.30981	0.00933155	ATPase E1-E2 type family protein / haloacid dehalogenase-like hydrolase family protein	GO:0070588 calcium ion transmembrane transport;GO:0006816 calcium ion transport;GO:0070838 divalent metal ion transport
ClassIII	AT4G03420	0.811967	0.0615198	2.44332	2.57e-05	hypothetical protein (DUF789)	GO:0008150 biological_process
ClassIII	AT5G09530	0.493298	0.196743	3.11636	5.08e-07	hydroxyproline-rich glycoprotein family protein(PELPK1)	GO:0010030 positive regulation of seed germination;GO:2000028 regulation of photoperiodism, flowering;GO:0010029 regulation of seed germination
ClassIII	AT5G45410	1.17922	0.534134	2.11818	0.0207041	zinc finger B-box protein	GO:0009816 defense response to bacterium, incompatible interaction;GO:0009814 defense response, incompatible interaction;GO:0042742 defense response to bacterium
ClassIII	AT1G15520	5.63719	0.0673046	4.37136	0.0331558	pleiotropic drug resistance 12(ABCG40)	GO:0080168 abscisic acid transport;GO:0015692 lead ion transport;GO:0046865 terpenoid transport
ClassIII	AT1G65690	3.53103	0.0522566	2.2347	0.0208701	Late embryogenesis abundant (LEA) hydroxyproline-rich glycoprotein family	GO:0010116 positive regulation of abscisic acid biosynthetic process;GO:0010115 regulation of abscisic acid biosynthetic process;GO:0009688 abscisic acid biosynthetic process
ClassIII	AT1G68620	3.43317	0.0522634	3.23356	0.00022061	alpha/beta-Hydrolases superfamily protein
ClassIII	AT4G37390	2.67865	0.145434	3.56091	0.000904518	Auxin-responsive GH3 family protein(BRU6)	GO:0010252 auxin homeostasis;GO:0009733 response to auxin;GO:0048878 chemical homeostasis
ClassIII	AT4G37990	3.42179	0.16297	8.60319	0.000552464	cinnamyl alcohol dehydrogenase 8(ELI3-2)	GO:0009809 lignin biosynthetic process;GO:0009626 plant-type hypersensitive response;GO:0009808 lignin metabolic process

## Sheet: Tian et al.Viruses.Table S8
Table S8. The 43 down-regulated genes in CMV(Y)-inoculated Col::RCY1 leaves showing HR cell death.
Class	Gene ID	log2FC.HR-cell death	padj.HR-cell death	log2FC.Necrotic cell death	padj.Necrotic cell death	Description	Biological.Process..GO.
ClassIV	AT1G12090	-3.05016	0.000533366	-1.20031	0.032911	extensin-like protein(ELP)
ClassIV	AT1G19150	-2.02415	8.21e-08	-1.92892	0.000997559	PSI type II chlorophyll a/b-binding protein (Lhca2*1)(Lhca6)	GO:0009768 photosynthesis, light harvesting in photosystem I;GO:0009765 photosynthesis, light harvesting;GO:0010218 response to far red light
ClassIV	AT1G69040	-2.08655	1.42e-06	-1.49024	0.0259962	ACT domain repeat 4(ACR4)	GO:0006521 regulation of cellular amino acid metabolic process;GO:0009735 response to cytokinin;GO:0033238 regulation of cellular amine metabolic process
ClassIV	AT2G06850	-2.465	0.00172375	-1.62088	0.0468331	xyloglucan endotransglucosylase/hydrolase 4(XTH4)	GO:0009645 response to low light intensity stimulus;GO:0010411 xyloglucan metabolic process;GO:0010410 hemicellulose metabolic process
ClassIV	AT2G20670	-2.0282	3.35e-07	-1.23375	0.0437516	sugar phosphate exchanger, putative (DUF506)
ClassIV	AT2G22980	-2.16674	2.35e-10	-1.52138	0.00901107	serine carboxypeptidase-like 13(SCPL13)	GO:0006508 proteolysis;GO:0019538 protein metabolic process;GO:1901564 organonitrogen compound metabolic process
ClassIV	AT2G34510	-2.22818	3.01e-09	-1.64745	0.0499997	choice-of-anchor C domain protein, putative (Protein of unknown function, DUF642)	GO:0008150 biological_process
ClassIV	AT2G42530	-2.82939	5.45e-31	-1.56954	0.00401454	cold regulated 15b(COR15B)	GO:0010150 leaf senescence;GO:0009631 cold acclimation;GO:0090693 plant organ senescence
ClassIV	AT2G42540	-2.74783	8.12e-09	-1.39583	0.00657385	cold-regulated 15a(COR15A)	GO:0009667 plastid inner membrane organization;GO:0009819 drought recovery;GO:0010017 red or far-red light signaling pathway
ClassIV	AT2G45180	-2.43037	3.06e-06	-1.29108	0.000596686	Bifunctional inhibitor/lipid-transfer protein/seed storage 2S albumin superfamily protein
ClassIV	AT3G05880	-2.15915	2.21e-16	-1.34175	0.00482317	Low temperature and salt responsive protein family(RCI2A)	GO:0042538 hyperosmotic salinity response;GO:0006972 hyperosmotic response;GO:0009737 response to abscisic acid
ClassIV	AT3G13750	-2.18979	4.72e-05	-1.07613	0.00617969	beta galactosidase 1(BGAL1)	GO:0005975 carbohydrate metabolic process;GO:0044238 primary metabolic process;GO:0071704 organic substance metabolic process
ClassIV	AT3G26520	-2.51754	4.15e-24	-1.18556	0.00532467	tonoplast intrinsic protein 2(TIP2)	GO:0080170 hydrogen peroxide transmembrane transport;GO:0042891 antibiotic transport;GO:0030104 water homeostasis
ClassIV	AT4G17490	-2.32632	0.00438707	-1.48104	0.00646512	ethylene responsive element binding factor 6(ERF6)	GO:0009644 response to high light intensity;GO:0009873 ethylene-activated signaling pathway;GO:0009624 response to nematode
ClassIV	AT4G23400	-2.02923	5.01e-09	-1.40547	0.00894929	plasma membrane intrinsic protein 1;5(PIP1;5)	GO:0006833 water transport;GO:0042044 fluid transport;GO:0009414 response to water deprivation
ClassIV	AT1G01620	-2.59172	5.95e-19	-0.75359	0.30436	plasma membrane intrinsic protein 1C(PIP1C)	GO:0006833 water transport;GO:0042044 fluid transport;GO:0009414 response to water deprivation
ClassIV	AT1G04040	-2.35621	0.0426933	-0.914881	0.304373	HAD superfamily, subfamily IIIB acid phosphatase
ClassIV	AT1G22530	-2.4821	3.01e-27	-0.443558	0.591863	PATELLIN 2(PATL2)	GO:1901703 protein localization involved in auxin polar transport;GO:0009926 auxin polar transport;GO:0060918 auxin transport
ClassIV	AT1G29395	-2.84784	1.54e-18	-1.20132	0.260709	COLD REGULATED 314 INNER MEMBRANE 1(COR413IM1)	GO:0042631 cellular response to water deprivation;GO:0071462 cellular response to water stimulus;GO:0009631 cold acclimation
ClassIV	AT1G55330	-3.82743	4.53e-16	-0.96915	0.334609	arabinogalactan protein 21(AGP21)	GO:0008150 biological_process
ClassIV	AT1G74070	-2.40171	0.000122905	-1.68106	0.0738117	Cyclophilin-like peptidyl-prolyl cis-trans isomerase family protein
ClassIV	AT2G05540	-2.08921	2.9e-06	-0.162922	0.904871	Glycine-rich protein family
ClassIV	AT2G10940	-3.18927	7.52e-05	-0.961709	0.354488	Bifunctional inhibitor/lipid-transfer protein/seed storage 2S albumin superfamily protein
ClassIV	AT2G30600	-2.00297	1.16e-10	-0.507802	0.444806	BTB/POZ domain-containing protein	GO:0016567 protein ubiquitination;GO:0032446 protein modification by small protein conjugation;GO:0070647 protein modification by small protein conjugation or removal
ClassIV	AT2G43550	-2.10108	3.28e-07	-1.05927	0.114829	scorpion toxin-like knottin superfamily protein	GO:0031640 killing of cells of other organism;GO:0044364 disruption of cells of other organism;GO:0050832 defense response to fungus
ClassIV	AT2G45470	-2.21858	4.7e-08	-1.75326	0.109446	FASCICLIN-like arabinogalactan protein 8(FLA8)
ClassIV	AT3G05900	-3.82975	1.08e-19	-0.895833	0.322258	neurofilament protein-like protein	GO:0008150 biological_process
ClassIV	AT3G06880	-2.02511	6.39e-05	-1.30714	0.216138	Transducin/WD40 repeat-like superfamily protein
ClassIV	AT3G08920	-2.25374	0.000392466	-1.82958	0.0564375	Rhodanese/Cell cycle control phosphatase superfamily protein	GO:0009409 response to cold;GO:0009266 response to temperature stimulus;GO:0009628 response to abiotic stimulus
ClassIV	AT3G15570	-2.25141	0.000669109	-0.952908	0.356947	Phototropic-responsive NPH3 family protein
ClassIV	AT3G16240	-3.71781	7.56e-07	-1.16106	0.0743763	delta tonoplast integral protein(DELTA-TIP)	GO:0015840 urea transport;GO:0019755 one-carbon compound transport;GO:0006833 water transport
ClassIV	AT3G46370	-2.87829	0.0467189	-0.808642	0.448314	Leucine-rich repeat protein kinase family protein	GO:0006468 protein phosphorylation;GO:0016310 phosphorylation;GO:0006796 phosphate-containing compound metabolic process
ClassIV	AT3G53420	-2.19977	3.41e-16	-0.708403	0.114614	plasma membrane intrinsic protein 2A(PIP2A)	GO:0080170 hydrogen peroxide transmembrane transport;GO:0042891 antibiotic transport;GO:0006833 water transport
ClassIV	AT4G00400	-2.0617	0.000536973	-0.736823	0.464274	glycerol-3-phosphate acyltransferase 8(GPAT8)	GO:0016024 CDP-diacylglycerol biosynthetic process;GO:0046341 CDP-diacylglycerol metabolic process;GO:0010143 cutin biosynthetic process
ClassIV	AT4G19530	-2.12362	1.21e-17	-0.853758	0.13185	disease resistance protein (TIR-NBS-LRR class) family	GO:0009870 defense response signaling pathway, resistance gene-dependent;GO:0002218 activation of innate immune response;GO:0045089 positive regulation of innate immune response
ClassIV	AT4G23820	-2.21821	0.0277688	-1.03289	0.244697	Pectin lyase-like superfamily protein	GO:0071555 cell wall organization;GO:0045229 external encapsulating structure organization;GO:0071554 cell wall organization or biogenesis
ClassIV	AT4G35100	-2.67339	2.06e-19	-0.459893	0.590242	plasma membrane intrinsic protein 3(PIP3)	GO:0006833 water transport;GO:0042044 fluid transport;GO:0009414 response to water deprivation
ClassIV	AT5G20250	-2.33019	1.8e-25	-0.687533	0.280075	Raffinose synthase family protein(DIN10)	GO:0080167 response to karrikin;GO:0009409 response to cold;GO:0009266 response to temperature stimulus
ClassIV	AT5G44020	-2.78583	3.16e-07	-0.766404	0.158478	HAD superfamily, subfamily IIIB acid phosphatase
ClassIV	AT5G45340	-2.17879	1.58e-05	-1.50119	0.0603934	cytochrome P450, family 707, subfamily A, polypeptide 3(CYP707A3)	GO:0046345 abscisic acid catabolic process;GO:0043290 apocarotenoid catabolic process;GO:0016107 sesquiterpenoid catabolic process
ClassIV	AT5G49360	-2.04563	2.98e-14	-0.8964	0.22884	beta-xylosidase 1(BXL1)	GO:0045493 xylan catabolic process;GO:0031222 arabinan catabolic process;GO:0031221 arabinan metabolic process
ClassIV	AT5G51550	-3.24161	3.34e-26	-0.468058	0.699304	EXORDIUM like 3(EXL3)	GO:0080167 response to karrikin;GO:0009628 response to abiotic stimulus;GO:0050896 response to stimulus
ClassIV	AT4G34410	-2.06404	0.0095345	-3.0214	0.167581	redox responsive transcription factor 1(RRTF1)	GO:0090357 regulation of tryptophan metabolic process;GO:0010928 regulation of auxin mediated signaling pathway;GO:0006568 tryptophan metabolic process

## Sheet: Tian et al.Viruses.Table S9
Table S9. The 7 down-regulated genes common to CMV(HYY)-inoculated Col-0 leaves showing necrotic cell death and CMV(Y)-inoculated Col::RCY1 leaves showing HR cell death.
Class.Ⅴ	Gene ID	log2FC.HR-cell death	padj.HR-cell death	log2FC.Necrotic cell death	padj.Necrotic cell death	Description	Biological.Process..GO.
ClassV	AT1G20190	-2.3905	6.5e-05	-2.393	0.0114025	expansin 11(EXPA11)	GO:0009828 plant-type cell wall loosening;GO:0009827 plant-type cell wall modification;GO:0009664 plant-type cell wall organization
ClassV	AT1G52190	-2.00554	2.15e-06	-2.03702	0.00624369	Major facilitator superfamily protein	GO:0015706 nitrate transport;GO:0015698 inorganic anion transport;GO:0006820 anion transport
ClassV	AT1G74670	-2.02184	2.1e-06	-2.72083	0.000150402	Gibberellin-regulated family protein(GASA6)	GO:0009740 gibberellic acid mediated signaling pathway;GO:0009750 response to fructose;GO:0010476 gibberellin mediated signaling pathway
ClassV	AT2G29310	-2.04288	0.00017134	-2.55062	0.00227978	NAD(P)-binding Rossmann-fold superfamily protein	GO:0055114 oxidation-reduction process;GO:0008152 metabolic process;GO:0008150 biological_process
ClassV	AT3G44990	-4.80496	0.020453	-2.39557	0.00699243	xyloglucan endo-transglycosylase-related 8(XTH31)	GO:0010411 xyloglucan metabolic process;GO:0016998 cell wall macromolecule catabolic process;GO:0010410 hemicellulose metabolic process
ClassV	AT4G25470	-2.84624	0.00255274	-2.03382	0.000552464	C-repeat/DRE binding factor 2(CBF2)	GO:0009631 cold acclimation;GO:0009409 response to cold;GO:0009266 response to temperature stimulus
ClassV	AT5G62360	-2.61628	1.18e-06	-2.09787	0.0175396	Plant invertase/pectin methylesterase inhibitor superfamily protein	GO:0009827 plant-type cell wall modification;GO:0009664 plant-type cell wall organization;GO:0042545 cell wall modification

## Sheet: Tian et al.Viruses.Table S10
Table S10. The 12 down-regulated genes in CMV(HYY)-inoculated Col-0 leaves showing necrotic cell death.
Class	Gene ID	log2FC.HR-cell death	padj.HR-cell death	log2FC.Necrotic cell death	padj.Necrotic cell death	Description	Biological.Process..GO.
ClassVI	AT1G48520	-1.18629	0.00241035	-2.07065	0.0292015	GLU-ADT subunit B(GATB)
ClassVI	AT1G70890	-1.52446	0.000149357	-2.02793	0.00310818	MLP-like protein 43(MLP43)	GO:0006952 defense response;GO:0006950 response to stress;GO:0050896 response to stimulus
ClassVI	AT1G74930	-1.39807	0.0199909	-2.3494	2.57e-05	Integrase-type DNA-binding superfamily protein(ORA47)	GO:0002213 defense response to insect;GO:0009873 ethylene-activated signaling pathway;GO:0071369 cellular response to ethylene stimulus
ClassVI	AT4G25490	-1.7195	0.021644	-2.29225	0.00517988	C-repeat/DRE binding factor 1(CBF1)	GO:0009631 cold acclimation;GO:0009414 response to water deprivation;GO:0009415 response to water
ClassVI	AT5G15230	-1.77375	9.76e-05	-2.62284	0.0117662	GAST1 protein homolog 4(GASA4)	GO:0009740 gibberellic acid mediated signaling pathway;GO:0010476 gibberellin mediated signaling pathway;GO:0071370 cellular response to gibberellin stimulus
ClassVI	AT5G25460	-1.59327	0.0225258	-2.25493	0.00022061	transmembrane protein, putative (Protein of unknown function, DUF642)(DGR2)	GO:0010015 root morphogenesis;GO:0080167 response to karrikin;GO:1905392 plant organ morphogenesis
ClassVI	AT1G47400	-0.445639	0.515082	-2.30013	0.00136802	hypothetical protein	GO:0034758 positive regulation of iron ion transport;GO:0034756 regulation of iron ion transport;GO:1990641 response to iron ion starvation
ClassVI	AT1G60190	-0.588195	0.522285	-2.30884	0.000675546	ARM repeat superfamily protein(PUB19)	GO:0010029 regulation of seed germination;GO:1900140 regulation of seedling development;GO:0009845 seed germination
ClassVI	AT2G07732	-0.573924	0.0585563	-2.0355	0.000217217	Ribulose bisphosphate carboxylase large chain, catalytic domain-containing protein
ClassVI	AT4G27657	-0.969514	0.0676841	-2.09509	0.0147055	hypothetical protein	GO:0008150 biological_process
ClassVI	AT4G37610	-0.679803	0.0980668	-2.09948	0.00259954	BTB and TAZ domain protein 5(BT5)	GO:0010200 response to chitin;GO:0009751 response to salicylic acid;GO:0042542 response to hydrogen peroxide
ClassVI	AT1G09350	-2.48573	0.322163	-2.17082	0.0201967	galactinol synthase 3(GolS3)	GO:0006012 galactose metabolic process;GO:0009409 response to cold;GO:0019318 hexose metabolic process

[truncated: 3 more sheets: Tian et al.Viruses.Table S11, Tian et al.Viruses.Table S12, Tian et al.Viruses.Table S13]
